# Supplementary material for: Antagonism between killer yeast strains as an experimental model for biological nucleation dynamics
Source: eLife. 2021 Dec 6;10:e62932. doi: 10.7554/eLife.62932 (PMC8730724; doi:10.7554/eLife.62932)
Supplement: Figure 2—source data 1. — The first Excel sheet contains the frequency of the K1 strain in all competition assays against strain S2 at all measurement times and galactose concentrations. The second Excel sheet contains the frequency of the K2 strain in all competition assays against strain S1 at all measurement times and copper concentrations. The third Excel sheet contains the frequency of the K2b strain in all competition assays against strain S1 at all measurement times and copper concentrations. The fourth Excel sheet contains the best-fit estimates for the interaction coefficients (mean ± SD). [file elife-62932-fig2-data1.xlsx]

## Sheet: K1 vs S2
Galactose concentration:	360 uM
Copper concentration	0 uM
Competition: K1 vs S2
Shown are K1 frequencies
Replica / Time	14 h	26 h	38 h
1	0.515642	0.66142	0.910675
2	0.494211	0.668723	0.923853
3	0.484462	0.69186	0.935739
Galactose concentration:	320 uM
Copper concentration	0 uM
Competition: K1 vs S2
Shown are K1 frequencies
Replica / Time	14 h	26 h	38 h
1	0.46263	0.574074	0.782371
2	0.482289	0.56448	0.802283
3	0.471116	0.568441	0.807784
Galactose concentration:	280 uM
Copper concentration	0 uM
Competition: K1 vs S2
Shown are K1 frequencies
Replica / Time	14 h	26 h	38 h
1	0.470286	0.521728	0.625936
2	0.522348	0.525752	0.663077
3	0.499449	0.529667	0.659547
Galactose concentration:	240 uM
Copper concentration	0 uM
Competition: K1 vs S2
Shown are K1 frequencies
Replica / Time	14 h	26 h	38 h
1	0.511458	0.501355	0.589123
2	0.492039	0.479661	0.58007
Galactose concentration:	200 uM
Copper concentration	0 uM
Competition: K1 vs S2
Shown are K1 frequencies
Replica / Time	14 h	26 h	38 h
1	0.480541	0.499389	0.541685
2	0.50689	0.512227	0.533553
Galactose concentration:	0 uM
Copper concentration	0 uM
Competition: K1 vs S2
Shown are K1 frequencies
Replica / Time	14 h	26 h	38 h
1	0.479571	0.451983	0.506064
2	0.489515	0.497514	0.511961

## Sheet: K2 vs S1
Galactose concentration:	0 uM
Copper concentration	50 uM
Competition: K2 vs S1
Shown are K2 frequencies
Replica / Time	14 h	26 h	38 h
1	0.527317	0.67609	0.89608
2	0.517791	0.681569	0.891591
3	0.519728	0.68015	0.897001
Galactose concentration:	0 uM
Copper concentration	25 uM
Competition: K2 vs S1
Shown are K2 frequencies
Replica / Time	14 h	26 h	38 h
1	0.531212	0.653404	0.870621
2	0.543081	0.653497	0.871553
3	0.545143	0.656308	0.876174
Galactose concentration:	0 uM
Copper concentration	12.5 uM
Competition: K2 vs S1
Shown are K2 frequencies
Replica / Time	14 h	26 h	38 h
1	0.540834	0.622916	0.825478
2	0.535754	0.636532	0.833829
Galactose concentration:	0 uM
Copper concentration	0 uM
Competition: K2 vs S1
Shown are K2 frequencies
Replica / Time	14 h	26 h	38 h
1	0.553635	0.55635	0.689213
2	0.549909	0.540741	0.696027
3	0.523935	0.563293	0.693702

## Sheet: K2b vs S1
Galactose concentration:	0 uM
Copper concentration	50 uM
Competition: K2b vs S1
Shown are K2b frequencies
Replica / Time	14 h	26 h	38 h
1	0.528846	0.574718	0.73425
2	0.515216	0.582465	0.706694
3	0.509677	0.566659	0.704258
4	0.52112	0.575455	0.723121
5	0.522714	0.571531	0.712704
Galactose concentration:	0 uM
Copper concentration	5 uM
Competition: K2b vs S1
Shown are K2b frequencies
Replica / Time	14 h	26 h	38 h
1	0.515861	0.551967	0.63503
2	0.517577	0.554195	0.652264
Galactose concentration:	0 uM
Copper concentration	0 uM
Competition: K2b vs S1
Shown are K2b frequencies
Replica / Time	14 h	26 h	38 h
1	0.530557	0.54386	0.608645
2	0.546456	0.539548	0.60129
3	0.51891	0.542977	0.585238
4	0.532058	0.550882	0.584315
5	0.511912	0.547525	0.594995

## Sheet: Interaction coefficients
Best-fit values of r1
Galactose concentration (uM)	Best fit estimate (1/h)	SD (1/h)
0	0.0054	0.0025
200	0.013	0.008
240	0.0198	0.0018
280	0.038	0.007
320	0.09	0.004
360	0.125	0.014
Best-fit values of r2
Copper concentration (uM)	Best fit estimate (1/h)	SD (1/h)
0	0.037	0.007
12.5	0.078	0.004
25	0.0917	0.0021
50	0.1087	0.0023
Best-fit values of r2b
Copper concentration (uM)	Best fit estimate (1/h)	SD (1/h)
0	0.021	0.005
12.5	0.039	0.0028
25	0.0588	0.0016
