# Supplementary material for: Antagonism between killer yeast strains as an experimental model for biological nucleation dynamics
Source: eLife. 2021 Dec 6;10:e62932. doi: 10.7554/eLife.62932 (PMC8730724; doi:10.7554/eLife.62932)
Supplement: Figure 4—source data 1. — The Excel sheet contains the frequencies of the K1 strain estimated after 24 hr from inoculation, and the corresponding initial frequencies and inducer concentrations. We reported conservative estimates for the minimum and maximum frequency of the K1 strain, due to the difficulty of unequivocally assigning each pixel to one or the other strain in this assay. [file elife-62932-fig4-data1.xlsx]

## Sheet: Figure 4-Source data
Experiment	Inducer concentration	Strain	Initial freq	Min estimate	Max estimate
1	12.5 uM Cu	K2	70	0.043056	0.114427
1	12.5 uM Cu	S1	80	0.735206	0.844583
1	12.5 uM Cu	K2	50	0.0134354	0.0827585
1	12.5 uM Cu	K2	60	0.0136563	0.082942
1	12.5 uM Cu	K2	80	0.122069	0.35427
1	12.5 uM Cu	K2	90	0.670684	0.80997
1	12.5 uM Cu	S1	20	0.119709	0.273016
1	12.5 uM Cu	S1	35	0.309576	0.450268
1	12.5 uM Cu	S1	50	0.40303	0.553714
1	12.5 uM Cu	S1	65	0.558464	0.827181
2	12.5 uM Cu	K2	50	0.0167587	0.046333
2	12.5 uM Cu	K2	60	0.020853	0.0510578
2	12.5 uM Cu	K2	70	0.0304844	0.158035
2	12.5 uM Cu	K2	80	0.114153	0.219813
2	12.5 uM Cu	K2	90	0.59801	0.743812
2	12.5 uM Cu	S1	20	0.168555	0.253821
2	12.5 uM Cu	S1	35	0.203453	0.499077
2	12.5 uM Cu	S1	50	0.266723	0.625937
2	12.5 uM Cu	S1	65	0.453346	0.749078
2	12.5 uM Cu	S1	80	0.707607	0.82215
1	250 uM Gal	K1	20	0.0237346	0.0762955
1	250 uM Gal	K1	35	0.0387105	0.119661
1	250 uM Gal	K1	50	0.0681887	0.203676
1	250 uM Gal	K1	65	0.641384	0.810456
1	250 uM Gal	K1	80	0.916189	0.968127
2	250 uM Gal	K1	20	0.0205129	0.0844397
2	250 uM Gal	K1	35	0.0546945	0.129914
2	250 uM Gal	K1	50	0.0503187	0.281923
2	250 uM Gal	K1	65	0.625735	0.823696
2	250 uM Gal	K1	80	0.917286	0.97483
1	270 uM Gal	K1	20	0.0144844	0.0619215
1	270 uM Gal	K1	35	0.0298361	0.165152
1	270 uM Gal	K1	50	0.211396	0.294432
1	270 uM Gal	K1	65	0.861981	0.91766
1	270 uM Gal	K1	80	0.965874	0.990039
2	270 uM Gal	K1	20	0.01652	0.0465858
2	270 uM Gal	K1	35	0.0358664	0.110523
2	270 uM Gal	K1	50	0.1946	0.302705
2	270 uM Gal	K1	65	0.802659	0.943792
2	270 uM Gal	K1	80	0.975984	0.993031
1	300 uM Gal	K1	20	0.0243526	0.0496366
1	300 uM Gal	K1	35	0.0301282	0.136073
1	300 uM Gal	K1	50	0.529992	0.644489
1	300 uM Gal	K1	65	0.952068	0.988443
1	300 uM Gal	K1	80	0.904401	0.983681
2	300 uM Gal	K1	20	0.0112751	0.0593409
2	300 uM Gal	K1	35	0.0334514	0.106778
2	300 uM Gal	K1	50	0.359296	0.615851
2	300 uM Gal	K1	65	0.966988	0.98937
2	300 uM Gal	K1	80	0.90842	0.962465
1	350 uM Gal	K1	10	0.0132555	0.0465395
1	350 uM Gal	K1	20	0.0282315	0.0825519
1	350 uM Gal	K1	30	0.0137667	0.0613196
1	350 uM Gal	K1	40	0.0569954	0.321665
1	350 uM Gal	K1	50	0.860896	0.95529
1	350 uM Gal	S1	20	0.14953	0.368145
1	350 uM Gal	S1	35	0.163763	0.439907
1	350 uM Gal	S1	50	0.327399	0.665058
1	350 uM Gal	S1	65	0.583445	0.769589
1	350 uM Gal	S1	80	0.736015	0.869331
2	350 uM Gal	K1	10	0.0182119	0.0500658
2	350 uM Gal	K1	20	0.0444879	0.123558
2	350 uM Gal	K1	30	0.0155601	0.0607372
2	350 uM Gal	K1	40	0.160543	0.246539
2	350 uM Gal	K1	50	0.908727	0.974162
2	350 uM Gal	S1	20	0.132048	0.269114
2	350 uM Gal	S1	35	0.287016	0.401618
2	350 uM Gal	S1	50	0.472019	0.623092
2	350 uM Gal	S1	50	0.281178	0.647876
2	350 uM Gal	S1	65	0.577443	0.690798
2	350 uM Gal	S1	80	0.741493	0.84599
